# Supplementary material for: A candidate loss-of-function variant in SGIP1 causes synaptic dysfunction and recessive parkinsonism
Source: Cell Rep Med. 2024 Sep 26;5(10):101749. doi: 10.1016/j.xcrm.2024.101749 (PMC11513836; doi:10.1016/j.xcrm.2024.101749)
Supplement: Table S4. Excel listing the genotypes of the flies used in this study and the sequences of the primers, gRNA, homology arms, and gBlocks used for plasmid generation, related to STAR methods [file mmc2.xlsx]

## Sheet: Fly genotypes
Table S4, related to STAR methods
The genotypes of flies used in this study:
CSw1118 (Control)
CSw1118 ;;CG8176KO-WS/CG8176KO-WS (dSgip-/-)
CSw1118 ;;CG8176KI-dWT/CG8176KI-dWT (dSgipWT)
w*;cn bw/cn bw;
w*;cn bw/cn bw;CG8176KO-WS/CG8176KO-WS
w*;;GMR57C10-GAL4/+ (where GMR57C10-Gal4 is referred to as nSybGal4)
w*;UAS-GFP-dSgip1WT/+; GMR57C10-GAL4, CG8176KO-WS/CG8176KO-WS
w*;UAS-GFP-dSgip1W694G/+; GMR57C10-GAL4, CG8176KO-WS/CG8176KO-WS
w*;GFP-vGlut1/+;
w*;GFP-vGlut1/+; CG8176KO-WS/CG8176KO-WS
w*;UAS-DF-Syt1/+; GMR57C10-GAL4/+
w*;UAS-DF-Syt1/+; GMR57C10-GAL4, CG8176KO-WS/CG8176KO-WS
w*;GMR57C10-GAL4/+
w*;GMR57C10-GAL4/+; CG8176KO-WS/CG8176KO-WS
w*;GMR57C10-GAL4/UAS-DF-Syt1; CG8176KO-WS/CG8176KO-WS
w*;GMR57C10-GAL4/UAS-SynjWT; CG8176KO-WS/CG8176KO-WS
w*;GMR57C10-GAL4/UAS-DF-Syt1; CG8176KO-WS/CG8176KO-WS
w*;GMR57C10-GAL4/UAS evi-GFP
w*;GMR57C10-GAL4/ UAS evi-GFP; CG8176KO-WS/CG8176KO-WS
w*;GMR57C10-GAL4/ UAS evi-GFP; CG8176KI-dWT/CG8176KI-dWT

## Sheet: Primers and gRNA
Supplemental Table S4, related to STAR methods
Primers and gRNA
Name	Sequence
RT-PCR
Rp49_F	ATCGGTTACGGATCGAACAA
Rp49_R	GACAATCTCCTTGCGCTTCT
CG8176_F	GACCTGCAAGCGCTTTCAAG
CG8176_R	CGACAAACTGCCTCTTAAAG
Cloning construct for knock-out flies
CRISPR_dSgip1_Fw	TATATAGGAAAGATATCCGGGTGAACttcGTTTGAATTGATATTTATTTGTTTTAGAGCTAGAAATAGCAAG
CRISPR_dSgip1_Rc	ATTTTAACTTGCTATTTCTAGCTCTAAAACTATGCACCTTATTTAACTCCgacGTTAAATTGAAAATAGGTC
Cloning construct for knock-in flies
RHA_Fw	GGCACTACGCGGCCGCATATCGTGAGTTAAATAAGGTGCATATaGACGGATCATTGCTTAAAT
RHA_Rc	TAACAGGGTAATGGTACCTACCGGCTGTTGAAGGCGAGAA
LHA_Fw	TCTCTAATTGAATTAGATCCCTGCCGAAATACTGCCCACC
LHA_Rc	GCGGCCGCTATAACTAGTAACTTTAGGTTTTTAAAATAGAAAATTTACTTAATTATGCACTGGATG
Fw_dSgip1_UTR	CTCCCCGGGCGCGTACTCCACTAAATATCAATTCAAATTA
Rc_dSgip1_UTR	TACCGAGCTCGCTCTTCgcatTTTAGTTGTATTCTTAATA
Cloning construct for UAS-GFP-CG8176 flies
Fw_eGFP-dSgip1_Hifi	AACTCTGAATAGGGAATTGGGTAAAATGGTGAGCAAGGGC
Fw2_eGFP-dSgip1_Hifi	GGGGGTACCGGAGGCGGATCCATGACGGTGGATTTCAACG
Rc_eGFP-dSgip1_Hifi	GGATCCGCCTCCGGTACCC
Rc2_eGFP-dSgip1_Hifi	CAAAGATCCTCTAGAGGTACCCCTAATTTGACTTCGCCGAG
gRNA
gRNA_dSgip1	TTTGAATTGATATTTATTT

## Sheet: HA and gblocks
Supplemental Table S4, related to STAR methods
Homology arms (HA) and gBlocks
Name	Sequence
Homology arms
RHA (right homology arm)	GTGAGTTAAATAAGGTGCATATaGACGGATCATTGCTTAAATATATTCTTCCATTTAATATCCAGGGGGAGAAGAACAATGGCTACGATGTTCTGTACCACAACATGAAGTTCGGCCTGATTGCCAGCAAGGAGTTATCCGAGTTTCTGCGCGAGAAGTCTAACATTGAGGAGCAGAACTCAAAGATGATGTCCAAGCTGGCCCACAAGGCTGGTACACTAAATAGCACATTCGCTCCTGTTTGGACCATACTGCGAACATCGGCAGAGAAGCTCTCCACGCTCCACCTGCAGATGGTGCAAAAGCTGACTGAGCTGGTCAAGGATGTTGCCAAGTATGCCGACGAGCTGCACAAAAAGCACAAATCCGTCAAGGAGGAGGAATCGCAGACTCTTGAGT…
LHA (left homology arm)	TGCCGAAATACTGCCCACCAGGTTTGCTGATTTGATGAAGGGACTGCCCATGCCGGAGTACACACTTCGCACGGGAAACCTTAACATAGCTAGCTGCTTACCCAAGATGTTTGTGCCACCAGACTTAGGACCCAAAATGTACAACGCATATGGCTCAGCATTGCACCCCGACAAGGGTACAACCAATCTTCACTTGGACATTTCGGATGCAGTGAACATAATGGTTTATGTGGGAATACCCCAGGATGGGGACACGAGACCTCAGATGGCGGCCACGCAGAAAGCCATAGAAATTGGCGGATGCGATTACATCACTAGAGCTCGTTGCCAATCGCCAGATGTATTACCCGGAGCACTTTGGCACATCTTTCCAGCTCGCGATGCAGACAAAATAAGAGA…
5’ UTR dSgip1	TAAATATCAATTCAAATTAATTGATTTAATTGAAATTTCTAGTATTTACATAGACAACACTAAGCCTAAGCAAGATACTCTCCAGCAACAAATGCCCATGCATGCTGAGGACGGAGCTGAATCTGATGATGAGGAGTCCAGCCCAGGCAGACATTAGCATCGTAAGGATCATACTACTAATTTGGCGCCCATATAGAAGTCAAGTCAATTACAACGCCAGAAAGCCTTTTATGTTAATCGAGAGTGGAAAGGGAAAATAATTTTTTTGCTAAACTAGCCTAGAGATCGAAATATTAAGAATACAACTAAA
gBlocks
attB-MCS-L	GTTGTAAAACGACGGCCAGTGAATTCCCGCGGTGCGGGTGCCAGGGCGTGCCCTTGGGCTCCCCGGGCGCGTACTCCACGGAGGTGAATTAAGAAGAGGGaatcGAAGAGCGAGCTCGGTACTCGAGGATCCTCTAGAGATATCCTGCAGGCATGCAAGCTTGGCGTAATCATGGCTCTTCgcttGAGGTACGACAACCATTTGAG
MCS-attB-R	GAGGTACGACAACCATTTGAGGTGGAGTACGCGCCCGGGGAGCCCAAGGGCACGCCCTGGCACCCGCACCGCGGGGTACCGTCATAGCTGTTTCCTGTGTGAAATTGTTATCCGCTCACAATTCCACACAACATACGAGCCGGAAGCATAAAGTGTAAAGCCTGGGGTGCCTAATGAGTGAGCTAACTCACATTAATTGCGTTGCGCTCACTGCCCGCTTTCCAGTCGGGAAACCTGTCGTGCCAGCTGCATTAATGAATCGGCCAACGCGCGGGGAGAGGCGGTTTGCGTATTGGGCGCACATCCGCTTCCTCGCTCACTGACTCGCTG
cDNA_dSgip1_Part 1	ATGACGGTGGATTTCAACGATTATTTTTGGGGGGAGAAGAACAATGGCTACGATGTTCTGTACCACAACATGAAGTTCGGCCTGATTGCCAGCAAGGAGTTATCCGAGTTTCTGCGCGAGAAGTCTAACATTGAGGAGCAGAACTCAAAGATGATGTCCAAGCTGGCCCACAAGGCTGGTACACTAAATAGCACATTCGCTCCTGTTTGGACCATACTGCGAACATCGGCAGAGAAGCTCTCCACGCTCCACCTGCAGATGGTGCAAAAGCTGACTGAGCTGGTCAAGGATGTTGCCAAGTATGCCGACGAGCTGCACAAAAAGCACAAATCCGTCAAGGAGGAGGAATCGCAGACTCTTGAGTGTGTCCAAGCCATCCAGACGTCGACGGTGGCAGTG…
cDNA_dSgip1_Part 2	TTCGATCACAGCTCCGGGCGCCGCAAGTGGGACCGGAACTGGATATGAGGTCGATGAGGAGGGATTTAGCATACAGCCTGCTAAGGAAATAGCGTGGGAGGAGGGCCAGGATAAATCTGGCAGCTTCTATTCCGACTCGGATACGGATTCGGACAATGACAAACAGGAACGTCGGATCCATGTCAGCATTAAGCCTTTGAAGAATGGTCAAGCGCCCATGTCGGCCAGCGTGGATGAGCTGCGTGCCACCGTGGAGAACATTTCGCTTTCCCCAACTGGAGTTTTTTCACATCACAGCCAGCAGTTGCAAGCAGCGAGAGGAGCTCCGGCGTCGCGTCAACAGTCGCCGGAAATATCGAATGCCTCCACTCCCACGGCCAGTGTGCATCCTTATGCCCC…
